# Supplementary material for: Alternative method to measure the VAT gap in the EU: Stochastic tax frontier model approach
Source: PLoS One. 2019 Jan 28;14(1):e0211317. doi: 10.1371/journal.pone.0211317 (PMC6349340; doi:10.1371/journal.pone.0211317)
Supplement: S1 Dataset — Namely, we include data regarding the VAT, the VTTL, the Z variables and the Instrumental Variable–total population. The data can be found in the first Excel sheet, entitled “Raw data used for STFM”. Furthermore, we include two more sheets in the same Excel document where the latest VAT gap estimates are presented, obtained from CASE [5] and HMRC [14]. (XLSX) [file pone.0211317.s003.xlsx]

## Sheet: Raw data used for STFM
ID	Year	VTTL	VAT	CASE VAT gap	CPI	Shadow Economy	Documents to import	Cost to import	Time to import	Population	lnvvtl	lnvat	lncpi	lnshad	lndocimp	lncostimp	lntimeimp	lnpoptot
Country	-	Bn. EUR	Bn. EUR	%	Score	%	No.	EUR	No. days	No.	Natural log	Natural log	Natural log	Natural log	Natural log	Natural log	Natural log	Natural log
Austria	2000	18466	16840	8.80537	76.9999	9.8	4	1195.33	9.33333	8011595	9.82369	9.73151	4.3438	2.28238	1.38629	7.08618	2.23359	15.8964
Austria	2001	19281	17251	10.5285	78	9.7	4	1139.44	9.66667	8042093	9.86688	9.75563	4.35671	2.27213	1.38629	7.0383	2.26868	15.9002
Austria	2002	19453	17972	7.61322	78	9.8	4	1049.67	9.66667	8081596	9.87576	9.79657	4.35671	2.28238	1.38629	6.95623	2.26868	15.9051
Austria	2003	20079	17893	10.887	80	10.8	4	1133.33	9.33333	8121293	9.90743	9.79216	4.38203	2.37955	1.38629	7.03292	2.23359	15.91
Austria	2004	20963	18590	11.3199	84	11	4	1216.67	9	8171800	9.95051	9.83038	4.43082	2.3979	1.38629	7.10387	2.19723	15.9162
Austria	2005	21907	19414	11.3799	87	10.3	4	1299.33	9	8227563	9.99456	9.87375	4.46591	2.33214	1.38629	7.16961	2.19723	15.923
Austria	2006	22867	19735	13.6966	86	9.7	4	1070	10	8268804	10.0374	9.89015	4.45435	2.27213	1.38629	6.97541	2.30258	15.928
Austria	2007	23995	20970	12.6068	81	9.4	4	1049	10	8295303	10.0856	9.95085	4.39445	2.24071	1.38629	6.95559	2.30258	15.9312
Austria	2008	25091	21935	12.5782	81	8.1	4	1030	9	8321887	10.1303	9.99584	4.39445	2.09186	1.38629	6.93731	2.19723	15.9344
Austria	2009	24309	22158	8.84857	79	8.5	4	1321	9	8343558	10.0986	10.0059	4.36945	2.14007	1.38629	7.18614	2.19723	15.937
Austria	2010	24998	22735	9.05272	79	8.2	4	1299	9	8363602	10.1265	10.0317	4.36945	2.10413	1.38629	7.16935	2.19723	15.9394
Austria	2011	26189	23394	10.6724	78	7.9	4	1278	9	8391253	10.1731	10.0602	4.35671	2.06686	1.38629	7.15305	2.19723	15.9427
Austria	2012	26625	24507	7.95493	69	7.6	4	1260	9	8429938	10.1896	10.1067	4.23411	2.02815	1.38629	7.13887	2.19723	15.9473
Austria	2013	27624	24895	9.87909	69	7.5	4	1194	9	8478976	10.2264	10.1224	4.23411	2.0149	1.38629	7.08506	2.19723	15.9531
Austria	2014	28084	25386	9.60689	72	7.8	4	1174	9	8541949	10.243	10.1419	4.27667	2.05412	1.38629	7.06817	2.19723	15.9605
Austria	2015	28589	26232	8.24443	76	8.2	4	1215	9	8632976	10.2608	10.1747	4.33073	2.10413	1.38629	7.1025	2.19723	15.9711
Belgium	2000	19944	18130	9.09547	61	22.2	4	1673	9	10300000	9.90068	9.80532	4.11087	3.10009	1.38629	7.42237	2.19723	16.1429
Belgium	2001	20636	17817	13.6606	66	22.1	4	1673	9	10300000	9.93479	9.78791	4.18965	3.09558	1.38629	7.42237	2.19723	16.1464
Belgium	2002	20988	18591	11.4208	71	22	4	1673	9	10300000	9.95171	9.83043	4.26268	3.09104	1.38629	7.42237	2.19723	16.1508
Belgium	2003	21933	18730	14.6036	76	21.4	4	1673	9	10400000	9.99575	9.83788	4.33073	3.06339	1.38629	7.42237	2.19723	16.155
Belgium	2004	23141	20122	13.0461	75	20.7	4	1673	9	10400000	10.0494	9.90957	4.31749	3.03013	1.38629	7.42237	2.19723	16.1593
Belgium	2005	24488	21362	12.7654	74	20.1	4	1673	9	10500000	10.1059	9.96937	4.30407	3.00072	1.38629	7.42237	2.19723	16.1649
Belgium	2006	25965	22569	13.0792	73.0001	19.2	4	1673	9	10500000	10.1645	10.0243	4.29046	2.95491	1.38629	7.42237	2.19723	16.1714
Belgium	2007	26956	23908	11.3073	71	18.3	4	1635	9	10600000	10.202	10.082	4.26268	2.9069	1.38629	7.3994	2.19723	16.1788
Belgium	2008	28404	24126	15.0613	73.0001	17.5	4	1597	9	10700000	10.2543	10.0911	4.29046	2.8622	1.38629	7.37588	2.19723	16.1867
Belgium	2009	27995	23600	15.6992	71	17.8	4	1560	9	10800000	10.2398	10.069	4.26268	2.8792	1.38629	7.35244	2.19723	16.1947
Belgium	2010	28364	25262	10.9364	71	17.4	4	1527	9	10900000	10.2529	10.1371	4.26268	2.85647	1.38629	7.33106	2.19723	16.2039
Belgium	2011	29604	25979	12.245	75	17.1	4	1509	9	11000000	10.2957	10.165	4.31749	2.83908	1.38629	7.3192	2.19723	16.2177
Belgium	2012	31229	26844	14.0414	75	16.8	4	1479	8	11100000	10.3491	10.1978	4.31749	2.82138	1.38629	7.29912	2.07944	16.225
Belgium	2013	31057	27250	12.2581	75	16.4	4	1450	8	11200000	10.3436	10.2128	4.31749	2.79728	1.38629	7.27932	2.07944	16.2299
Belgium	2014	30496	27518	9.76521	76	16.1	4	1423	8	11200000	10.3253	10.2226	4.33073	2.77882	1.38629	7.26052	2.07944	16.2322
Belgium	2015	30869	27547	10.7616	76.9999	16.2	4	1400	8	11300000	10.3375	10.2236	4.3438	2.78501	1.38629	7.24423	2.07944	16.238
Bulgaria	2000	1526	1169	23.3945	35	36.9	6	1849.56	19.3333	8170171	7.33041	7.0639	3.55535	3.60821	1.79176	7.5227	2.96183	15.916
Bulgaria	2001	1769	1310	25.9469	39	36.6	7	1759.78	20.6667	8009189	7.47817	7.17778	3.66356	3.60005	1.94591	7.47294	3.02852	15.8961
Bulgaria	2002	1886	1245	33.9873	40	36.1	7	1716.67	20.6667	7837263	7.54221	7.12689	3.68888	3.58629	1.94591	7.44814	3.02852	15.8744
Bulgaria	2003	2056	1586	22.8599	39	35.9	6	1837.33	19.3333	7775590	7.62852	7.36897	3.66356	3.58074	1.79176	7.51607	2.96183	15.8665
Bulgaria	2004	2330	2011	13.691	41	35.3	5	1901.33	18	7716721	7.75362	7.60639	3.71357	3.56388	1.60944	7.55031	2.89037	15.8589
Bulgaria	2005	2631	2378	9.61612	40	34.4	5	1895.33	18	7659065	7.87512	7.77401	3.68888	3.53806	1.60944	7.54715	2.89037	15.8514
Bulgaria	2006	3038	2835	6.68203	40	34	8	1752	22	7601070	8.01895	7.9498	3.68888	3.52636	2.07944	7.46851	3.09104	15.8438
Bulgaria	2007	3631	3190	12.1454	41	32.7	8	1632	22	7545033	8.19726	8.06778	3.71357	3.48738	2.07944	7.39756	3.09104	15.8364
Bulgaria	2008	4026	3862	4.07352	36	32.1	5	1766	18	7492403	8.30053	8.25894	3.58352	3.46886	1.60944	7.47647	2.89037	15.8294
Bulgaria	2009	3710	3156	14.9326	38	32.5	5	2114	18	7444604	8.21879	8.05706	3.63759	3.48124	1.60944	7.65634	2.89037	15.823
Bulgaria	2010	4350	3299	24.1609	36	32.6	5	1824	18	7395628	8.37793	8.10137	3.58352	3.48431	1.60944	7.50879	2.89037	15.8164
Bulgaria	2011	4506	3362	25.3884	33	32.3	5	1748	18	7348454	8.41317	8.12029	3.49651	3.47507	1.60944	7.46623	2.89037	15.81
Bulgaria	2012	4776	3769	21.0846	41	31.9	5	1700	17	7305954	8.47136	8.23456	3.71357	3.46261	1.60944	7.43838	2.83321	15.8042
Bulgaria	2013	4660	3898	16.3519	41	31.2	5	1580	17	7265155	8.44677	8.26822	3.71357	3.44042	1.60944	7.36518	2.83321	15.7986
Bulgaria	2014	4986	3810	23.586	43	31	5	1365	17	7223861	8.51439	8.24538	3.7612	3.43399	1.60944	7.21891	2.83321	15.7929
Bulgaria	2015	5111	4059	20.5831	41	30.6	5	1365	17	7177775	8.53915	8.30869	3.71357	3.421	1.60944	7.21891	2.83321	15.7865
Czech Rep.	2000	5632	3970	29.5099	43	19.1	6	937	18	10300000	8.63622	8.28652	3.7612	2.94969	1.79176	6.84268	2.89037	16.1433
Czech Rep.	2001	6149	4382	28.7364	39	18.9	6	937	18	10200000	8.72404	8.38526	3.66356	2.93916	1.79176	6.84268	2.89037	16.1395
Czech Rep.	2002	7106	5036	29.1303	37	18.8	6	937	18	10200000	8.86869	8.52437	3.61092	2.93386	1.79176	6.84268	2.89037	16.1376
Czech Rep.	2003	7511	5158	31.3274	39	19.5	6	937	18	10200000	8.92412	8.5483	3.66356	2.97041	1.79176	6.84268	2.89037	16.1373
Czech Rep.	2004	7292	6416	12.0132	42	19.1	6	937	18	10200000	8.89453	8.76655	3.73767	2.94969	1.79176	6.84268	2.89037	16.1376
Czech Rep.	2005	8028	7223	10.0274	43	18.5	6	937	18	10200000	8.99069	8.88503	3.7612	2.91777	1.79176	6.84268	2.89037	16.139
Czech Rep.	2006	8937	7541	15.6205	48	18.1	6	937	18	10200000	9.09796	8.92811	3.8712	2.89591	1.79176	6.84268	2.89037	16.1417
Czech Rep.	2007	10389	8366	19.4725	52	17	6	940	18	10300000	9.2485	9.03193	3.95124	2.83321	1.79176	6.84588	2.89037	16.1475
Czech Rep.	2008	13602	10437	23.2686	52	16.6	6	935	18	10400000	9.51797	9.25311	3.95124	2.8094	1.79176	6.84055	2.89037	16.1558
Czech Rep.	2009	13017	9784	24.8368	49	16.9	6	1144	20	10400000	9.47401	9.1885	3.89182	2.82731	1.79176	7.04229	2.99573	16.1615
Czech Rep.	2010	13361	10420	22.0118	46	16.7	6	1203	20	10500000	9.5001	9.25148	3.82864	2.81541	1.79176	7.09257	2.99573	16.1644
Czech Rep.	2011	13567	11246	17.1077	44	16.4	6	1177	20	10500000	9.5154	9.32777	3.78419	2.79728	1.79176	7.07072	2.99573	16.1665
Czech Rep.	2012	14257	11377	20.2006	49	16	6	1195	20	10500000	9.565	9.33935	3.89182	2.77259	1.79176	7.0859	2.99573	16.1679
Czech Rep.	2013	14432	11694	18.9717	48	15.5	6	1222	17	10500000	9.5772	9.36683	3.8712	2.74084	1.79176	7.10824	2.83321	16.1682
Czech Rep.	2014	13916	11602	16.6283	51	15.3	6	1213	17	10500000	9.54079	9.35893	3.93183	2.72785	1.79176	7.10085	2.83321	16.1693
Czech Rep.	2015	14826	12382	16.4846	56	15.1	6	1215	17	10500000	9.60414	9.424	4.02535	2.71469	1.79176	7.1025	2.83321	16.1713
Denmark	2000	18682	16606	11.1123	98.0001	18	3	740	5	5339806	9.83532	9.71752	4.58497	2.89037	1.09861	6.60665	1.60944	15.4907
Denmark	2001	19315	17250	10.6912	95	18	3	740	5	5359064	9.86864	9.75557	4.55388	2.89037	1.09861	6.60665	1.60944	15.4943
Denmark	2002	19812	17818	10.0646	95	18	3	740	5	5375705	9.89404	9.78796	4.55388	2.89037	1.09861	6.60665	1.60944	15.4974
Denmark	2003	20077	18180	9.44862	95	17.4	3	740	5	5390778	9.90733	9.80808	4.55388	2.85647	1.09861	6.60665	1.60944	15.5002
Denmark	2004	21293	19258	9.55713	95	17.1	3	740	5	5404811	9.96613	9.86568	4.55388	2.83908	1.09861	6.60665	1.60944	15.5028
Denmark	2005	22880	20862	8.81993	95	16.5	3	740	5	5419423	10.038	9.94568	4.55388	2.80336	1.09861	6.60665	1.60944	15.5055
Denmark	2006	24765	22560	8.9037	95	15.4	3	740	5	5437335	10.1172	10.0239	4.55388	2.73437	1.09861	6.60665	1.60944	15.5088
Denmark	2007	25855	23638	8.57474	94	14.8	3	719	5	5461313	10.1603	10.0706	4.54329	2.69463	1.09861	6.57786	1.60944	15.5132
Denmark	2008	26462	23635	10.6832	92.9999	13.9	3	705	5	5493632	10.1835	10.0705	4.5326	2.63189	1.09861	6.5582	1.60944	15.5191
Denmark	2009	24976	22702	9.10474	92.9999	14.3	3	850	5	5523377	10.1257	10.0302	4.5326	2.66026	1.09861	6.74524	1.60944	15.5245
Denmark	2010	25745	23040	10.5069	92.9999	14	3	815	5	5547734	10.156	10.045	4.5326	2.63906	1.09861	6.70319	1.60944	15.5289
Denmark	2011	26501	23682	10.6373	94	13.8	3	810	5	5570526	10.1849	10.0725	4.54329	2.62467	1.09861	6.69703	1.60944	15.533
Denmark	2012	27250	24399	10.4624	90.0001	13.4	3	778	5	5591736	10.2128	10.1023	4.49981	2.59525	1.09861	6.65673	1.60944	15.5368
Denmark	2013	27474	24320	11.4799	90.9999	13	3	773	5	5614709	10.221	10.099	4.51086	2.56495	1.09861	6.65028	1.60944	15.5409
Denmark	2014	27868	24950	10.4708	92.0001	12.8	3	757	5	5643413	10.2352	10.1246	4.52179	2.54944	1.09861	6.62936	1.60944	15.546
Denmark	2015	28562	25470	10.8256	90.9999	12	3	745	5	5683624	10.2598	10.1453	4.51086	2.48491	1.09861	6.61338	1.60944	15.5531
Estonia	2000	595	520	12.605	57	32.7	4	1029	5	1396948	6.38856	6.25383	4.04305	3.48738	1.38629	6.93634	1.60944	14.1498
Estonia	2001	677	568	16.1004	56	32.4	4	1029	5	1388175	6.51767	6.34212	4.02535	3.47816	1.38629	6.93634	1.60944	14.1435
Estonia	2002	782	651	16.7519	56	32	4	1029	5	1379319	6.66186	6.47851	4.02535	3.46574	1.38629	6.93634	1.60944	14.1371
Estonia	2003	865	712	17.6879	55	30.7	4	1029	5	1370656	6.76273	6.56808	4.00733	3.42426	1.38629	6.93634	1.60944	14.1308
Estonia	2004	973	744	23.5355	60	30.8	4	1029	5	1362593	6.88038	6.61204	4.09435	3.42752	1.38629	6.93634	1.60944	14.1249
Estonia	2005	1128	970	14.0071	64	30.2	4	1029	5	1354848	7.0282	6.8773	4.15888	3.40784	1.38629	6.93634	1.60944	14.1192
Estonia	2006	1358	1215	10.5302	67	29.6	4	1029	5	1346744	7.21377	7.1025	4.20469	3.38777	1.38629	6.93634	1.60944	14.1132
Estonia	2007	1569	1423	9.30529	65	29.5	4	970	5	1340697	7.35819	7.26052	4.17439	3.38439	1.38629	6.8773	1.60944	14.1087
Estonia	2008	1595	1288	19.2477	66	29	4	892	5	1337082	7.37463	7.16085	4.18965	3.3673	1.38629	6.79347	1.60944	14.106
Estonia	2009	1405	1224	12.8826	66	29.6	4	876	5	1334544	7.24779	7.10988	4.18965	3.38777	1.38629	6.77537	1.60944	14.1041
Estonia	2010	1406	1257	10.5974	65	29.3	4	831	5	1331478	7.2485	7.13648	4.17439	3.37759	1.38629	6.72263	1.60944	14.1018
Estonia	2011	1551	1363	12.1212	64	28.6	4	812	5	1327489	7.34665	7.21744	4.15888	3.35341	1.38629	6.6995	1.60944	14.0988
Estonia	2012	1719	1508	12.2746	64	28.2	4	810	5	1322718	7.4495	7.31854	4.15888	3.33932	1.38629	6.69703	1.60944	14.0952
Estonia	2013	1808	1558	13.8274	68	27.6	4	862	5	1317966	7.49998	7.35116	4.21951	3.31782	1.38629	6.75925	1.60944	14.0916
Estonia	2014	1874	1711	8.69797	69	27.1	4	835	5	1314543	7.53583	7.44483	4.23411	3.29953	1.38629	6.72743	1.60944	14.089
Estonia	2015	1969	1873	4.87557	70	26.2	4	795	5	1315464	7.58528	7.5353	4.2485	3.26576	1.38629	6.67834	1.60944	14.0897
Finland	2000	12392	10869	12.2902	100	18.1	5	495	8	5176297	9.42481	9.29367	4.60517	2.89591	1.60944	6.20456	2.07944	15.4596
Finland	2001	12846	11118	13.4517	99	17.9	5	495	8	5188213	9.46079	9.31632	4.59512	2.8848	1.60944	6.20456	2.07944	15.4619
Finland	2002	13422	11680	12.9787	97	17.8	5	495	8	5200681	9.50465	9.36563	4.57471	2.8792	1.60944	6.20456	2.07944	15.4643
Finland	2003	14328	12455	13.0723	97	17.6	5	495	8	5213175	9.56997	9.42988	4.57471	2.8679	1.60944	6.20456	2.07944	15.4667
Finland	2004	15017	12949	13.7711	97	17.2	5	495	8	5228316	9.61694	9.46877	4.57471	2.84491	1.60944	6.20456	2.07944	15.4696
Finland	2005	15468	13658	11.7016	96	16.6	5	495	8	5246122	9.64653	9.52208	4.56435	2.8094	1.60944	6.20456	2.07944	15.473
Finland	2006	16408	14418	12.1282	96	15.3	5	495	8	5266097	9.70552	9.57623	4.56435	2.72785	1.60944	6.20456	2.07944	15.4768
Finland	2007	17644	15054	14.6792	94	14.5	5	493	8	5288790	9.77815	9.6194	4.54329	2.67415	1.60944	6.20051	2.07944	15.4811
Finland	2008	18337	15511	15.4115	90.0001	13.8	5	489	8	5313173	9.81668	9.6493	4.49981	2.62467	1.60944	6.19236	2.07944	15.4857
Finland	2009	16667	14951	10.2958	89	14.2	5	650	8	5338741	9.72119	9.61253	4.48864	2.65324	1.60944	6.47697	2.07944	15.4905
Finland	2010	16725	15533	7.12706	92.0001	14	5	681	8	5363354	9.72466	9.65072	4.52179	2.63906	1.60944	6.52356	2.07944	15.4951
Finland	2011	18261	17315	5.18044	94	13.7	5	671	8	5388080	9.81252	9.75933	4.54329	2.6174	1.60944	6.50877	2.07944	15.4997
Finland	2012	18919	17987	4.92626	90.0001	13.3	5	668	8	5414009	9.84792	9.7974	4.49981	2.58776	1.60944	6.50429	2.07944	15.5045
Finland	2013	19959	18888	5.366	89	13	5	650	7	5438969	9.90144	9.84628	4.48864	2.56495	1.60944	6.47697	1.94591	15.5091
Finland	2014	20159	18948	6.00724	89	12.9	5	637	7	5461313	9.91141	9.84945	4.48864	2.55723	1.60944	6.45677	1.94591	15.5132
Finland	2015	20392	18974	6.95371	90.0001	12.4	5	625	7	5479369	9.9229	9.85083	4.49981	2.5177	1.60944	6.43775	1.94591	15.5165
France	2000	120868	107163	11.3388	67	15.2	13	1500	20	60900000	11.7024	11.5821	4.20469	2.7213	2.56495	7.31322	2.99573	17.9249
France	2001	125149	108581	13.2386	67	15	13	1500	20	61400000	11.7373	11.5953	4.20469	2.70805	2.56495	7.31322	2.99573	17.9322
France	2002	129566	110413	14.7824	63	15.1	13	1500	20	61800000	11.7719	11.612	4.14314	2.71469	2.56495	7.31322	2.99573	17.9395
France	2003	134051	113622	15.2397	69	14.7	13	1500	20	62200000	11.806	11.6406	4.23411	2.68785	2.56495	7.31322	2.99573	17.9466
France	2004	139912	120224	14.0717	71	14.3	13	1500	20	62700000	11.8488	11.6971	4.26268	2.66026	2.56495	7.31322	2.99573	17.954
France	2005	147140	126625	13.9425	75	13.8	13	1500	20	63200000	11.8991	11.749	4.31749	2.62467	2.56495	7.31322	2.99573	17.9615
France	2006	154054	131693	14.515	74	12.4	13	1500	20	63600000	11.9451	11.7882	4.30407	2.5177	2.56495	7.31322	2.99573	17.9685
France	2007	159651	136542	14.4747	73.0001	11.8	5	1472	12	64000000	11.9808	11.8244	4.29046	2.4681	1.60944	7.29438	2.48491	17.9746
France	2008	164505	137736	16.2724	69	11.1	5	1441	12	64400000	12.0107	11.8331	4.23411	2.40694	1.60944	7.27309	2.48491	17.9802
France	2009	163781	130303	20.4407	69	11.6	2	1513	11	64700000	12.0063	11.7776	4.23411	2.451	0.693147	7.32185	2.3979	17.9854
France	2010	150550	135578	9.94487	68	11.3	2	1475	11	65000000	11.9221	11.8173	4.21951	2.4248	0.693147	7.29641	2.3979	17.9903
France	2011	152667	140552	7.93557	70	11	2	1465	11	65300000	11.936	11.8533	4.2485	2.3979	0.693147	7.28961	2.3979	17.9952
France	2012	162380	142527	12.2263	71	10.8	2	1503	11	65700000	11.9977	11.8673	4.26268	2.37955	0.693147	7.31522	2.3979	18
France	2013	162708	144490	11.1967	71	9.9	2	1484	11	66000000	11.9997	11.881	4.26268	2.29254	0.693147	7.3025	2.3979	18.0051
France	2014	170435	148454	12.897	69	10.8	2	1461	11	66300000	12.0461	11.908	4.23411	2.37955	0.693147	7.28688	2.3979	18.0102
France	2015	171735	151622	11.7116	70	12.3	2	1445	11	66600000	12.0537	11.9291	4.2485	2.5096	0.693147	7.27587	2.3979	18.0146
Germany	2000	157896	140020	11.3214	76	16	4	849	7	82200000	11.9697	11.8495	4.33073	2.77259	1.38629	6.74406	1.94591	18.2248
Germany	2001	161207	139090	13.7196	74	15.9	4	849	7	82400000	11.9904	11.8429	4.30407	2.76632	1.38629	6.74406	1.94591	18.2265
Germany	2002	157665	136780	13.2464	73.0001	16.1	4	849	7	82500000	11.9682	11.8261	4.29046	2.77882	1.38629	6.74406	1.94591	18.2282
Germany	2003	157689	137190	12.9996	76.9999	17.1	4	849	7	82500000	11.9684	11.8291	4.3438	2.83908	1.38629	6.74406	1.94591	18.2287
Germany	2004	158468	137430	13.2759	82	16.1	4	849	7	82500000	11.9733	11.8309	4.40672	2.77882	1.38629	6.74406	1.94591	18.2285
Germany	2005	160996	139810	13.1593	82	15.4	4	849	7	82500000	11.9891	11.848	4.40672	2.73437	1.38629	6.74406	1.94591	18.2279
Germany	2006	166848	147140	11.8119	80	15	4	849	7	82400000	12.0248	11.8991	4.38203	2.70805	1.38629	6.74406	1.94591	18.2268
Germany	2007	196743	170080	13.5522	78	14.7	4	844	7	82300000	12.1896	12.044	4.35671	2.68785	1.38629	6.73815	1.94591	18.2255
Germany	2008	201402	175870	12.6771	79	14.2	4	841	7	82100000	12.2131	12.0775	4.36945	2.65324	1.38629	6.73459	1.94591	18.2236
Germany	2009	197267	177680	9.92918	80	14.6	4	959	7	81900000	12.1923	12.0877	4.38203	2.68102	1.38629	6.86589	1.94591	18.221
Germany	2010	199390	180213	9.61783	79	13.9	4	1006	7	81800000	12.203	12.1019	4.36945	2.63189	1.38629	6.91374	1.94591	18.2195
Germany	2011	210499	189910	9.78104	80	13.2	4	994	7	80300000	12.2572	12.1543	4.38203	2.58022	1.38629	6.90174	1.94591	18.201
Germany	2012	218025	194034	11.0038	79	12.9	4	984	7	80400000	12.2924	12.1758	4.36945	2.55723	1.38629	6.89163	1.94591	18.2029
Germany	2013	221654	197005	11.1205	78	12.4	4	972	7	80600000	12.3089	12.191	4.35671	2.5177	1.38629	6.87936	1.94591	18.2056
Germany	2014	227979	203081	10.9212	79	12.2	4	961	7	81000000	12.337	12.2214	4.36945	2.50144	1.38629	6.86797	1.94591	18.2097
Germany	2015	233982	211616	9.55886	81	12.2	4	1050	7	81700000	12.363	12.2625	4.39445	2.50144	1.38629	6.95654	1.94591	18.2184
Greece	2000	13074	9824	24.8585	49	28.7	6	1448	19	10800000	9.47838	9.19258	3.89182	3.3569	1.79176	7.27794	2.94444	16.1956
Greece	2001	14061	10960	22.0539	42	28.2	6	1448	19	10900000	9.55116	9.30201	3.73767	3.33932	1.79176	7.27794	2.94444	16.2008
Greece	2002	15524	11969	22.9	42	28	6	1448	19	10900000	9.65014	9.39008	3.73767	3.33221	1.79176	7.27794	2.94444	16.2045
Greece	2003	16590	12043	27.4081	43	28.2	6	1448	19	10900000	9.71656	9.39624	3.7612	3.33932	1.79176	7.27794	2.94444	16.2068
Greece	2004	17472	12573	28.0392	43	28.1	6	1448	19	11000000	9.76835	9.43931	3.7612	3.33577	1.79176	7.27794	2.94444	16.2093
Greece	2005	19386	13398	30.8883	43	27.6	6	1448	19	11000000	9.87231	9.50286	3.7612	3.31782	1.79176	7.27794	2.94444	16.2122
Greece	2006	21885	14910	31.8711	44	26.2	6	1448	19	11000000	9.99356	9.60979	3.78419	3.26576	1.79176	7.27794	2.94444	16.2153
Greece	2007	24265	16611	31.5434	46	25.1	6	1408	19	11000000	10.0968	9.71782	3.82864	3.22287	1.79176	7.24993	2.94444	16.2178
Greece	2008	24072	17020	29.2955	47	24.3	6	1375	19	11100000	10.0888	9.74214	3.85015	3.19048	1.79176	7.22621	2.94444	16.2205
Greece	2009	22983	14914	35.1086	38	25	6	1352	19	11100000	10.0425	9.61006	3.63759	3.21888	1.79176	7.20934	2.94444	16.2231
Greece	2010	22370	15958	28.6634	35	25.4	6	1291	19	11100000	10.0155	9.67772	3.55535	3.23475	1.79176	7.16317	2.94444	16.2244
Greece	2011	22677	15021	33.7611	34	24.3	6	1262	19	11100000	10.0291	9.6172	3.52636	3.19048	1.79176	7.14045	2.94444	16.2229
Greece	2012	19192	13713	28.5483	36	24	6	1248	19	11000000	9.86225	9.5261	3.58352	3.17805	1.79176	7.1293	2.94444	16.2175
Greece	2013	18751	12593	32.8409	40	23.6	6	1108	15	11000000	9.839	9.4409	3.68888	3.16125	1.79176	7.01031	2.70805	16.2102
Greece	2014	16966	12676	25.2859	43	23.3	6	1116	15	10900000	9.73897	9.44747	3.7612	3.14845	1.79176	7.01751	2.70805	16.2036
Greece	2015	17964	12885	28.2732	46	22.4	6	1135	14	10800000	9.79613	9.46382	3.82864	3.10906	1.79176	7.03439	2.63906	16.197
Hungary	2000	5702	4461	21.7643	52	25.1	6	1283	18	10200000	8.64857	8.40313	3.95124	3.22287	1.79176	7.15696	2.89037	16.139
Hungary	2001	6630	4794	27.6923	53	24.8	6	1283	18	10200000	8.79936	8.47512	3.97029	3.21084	1.79176	7.15696	2.89037	16.1367
Hungary	2002	7854	5519	29.7301	49	24.5	6	1283	18	10200000	8.96878	8.61595	3.89182	3.19867	1.79176	7.15696	2.89037	16.1338
Hungary	2003	8182	6072	25.7883	48	25	6	1283	18	10100000	9.00969	8.71144	3.8712	3.21888	1.79176	7.15696	2.89037	16.131
Hungary	2004	9482	7278	23.244	48	24.7	6	1283	18	10100000	9.15715	8.89261	3.8712	3.2068	1.79176	7.15696	2.89037	16.1287
Hungary	2005	10239	7485	26.8972	50	24.5	6	1283	18	10100000	9.23396	8.92066	3.91202	3.19867	1.79176	7.15696	2.89037	16.1268
Hungary	2006	9351	6813	27.1415	52	24.4	6	1283	18	10100000	9.14324	8.82659	3.95124	3.19458	1.79176	7.15696	2.89037	16.1252
Hungary	2007	10577	8010	24.2696	53	23.7	6	1251	18	10100000	9.26644	8.98845	3.97029	3.16547	1.79176	7.1317	2.89037	16.1237
Hungary	2008	11168	8224	26.361	51	23	6	1209	18	10000000	9.32081	9.01481	3.93183	3.13549	1.79176	7.09755	2.89037	16.1219
Hungary	2009	10590	7820	26.1567	51	23.5	6	1311	18	10000000	9.26767	8.96444	3.93183	3.157	1.79176	7.17854	2.89037	16.1204
Hungary	2010	10813	8442	21.9273	47	23.3	6	1216	18	10000000	9.2885	9.04097	3.85015	3.14845	1.79176	7.10332	2.89037	16.1181
Hungary	2011	10833	8516	21.3883	46	22.8	6	1174	18	9972075	9.29035	9.0497	3.82864	3.12676	1.79176	7.06817	2.89037	16.1153
Hungary	2012	11585	9084	21.5883	55	22.5	6	1147	18	9920360	9.35747	9.11427	4.00733	3.11351	1.79176	7.04491	2.89037	16.1101
Hungary	2013	11477	9073	20.9462	54	22.1	6	895	19	9892622	9.3481	9.11306	3.98898	3.09558	1.79176	6.79682	2.94444	16.1073
Hungary	2014	11757	9754	17.0367	54	21.6	6	867	19	9866938	9.3722	9.18543	3.98898	3.07269	1.79176	6.76504	2.94444	16.1047
Hungary	2015	12369	10669	13.744	51	21.9	6	845	19	9843291	9.42295	9.2751	3.93183	3.08649	1.79176	6.73934	2.94444	16.1023
Ireland	2000	8447	7657	9.35243	72	15.9	2	1150	10	3805281	9.04157	8.94338	4.27667	2.76632	0.693147	7.04752	2.30258	15.1519
Ireland	2001	8110	7999	1.36868	75	15.9	2	1150	10	3866267	9.00085	8.98707	4.31749	2.76632	0.693147	7.04752	2.30258	15.1678
Ireland	2002	9537	9168	3.86914	69	15.9	2	1150	10	3932162	9.16293	9.12347	4.23411	2.76632	0.693147	7.04752	2.30258	15.1847
Ireland	2003	10417	9814	5.78862	75	15.4	2	1150	10	3996382	9.25119	9.19157	4.31749	2.73437	0.693147	7.04752	2.30258	15.2009
Ireland	2004	11276	10947	2.9177	75	15.2	2	1150	10	4070190	9.33043	9.30082	4.31749	2.7213	0.693147	7.04752	2.30258	15.2192
Ireland	2005	13312	12364	7.12139	74	14.8	2	1150	10	4159894	9.49642	9.42254	4.30407	2.69463	0.693147	7.04752	2.30258	15.241
Ireland	2006	14853	13802	7.07601	74	13.4	2	1150	10	4273739	9.60596	9.53257	4.30407	2.59525	0.693147	7.04752	2.30258	15.268
Ireland	2007	15670	14334	8.52585	75	12.7	2	1122	10	4399053	9.6595	9.57039	4.31749	2.5416	0.693147	7.02287	2.30258	15.2969
Ireland	2008	14650	13102	10.5666	76.9999	12.2	2	1085	10	4489716	9.5922	9.48052	4.3438	2.50144	0.693147	6.98934	2.30258	15.3173
Ireland	2009	12149	10338	14.9066	80	13.1	2	1054	10	4535293	9.405	9.24358	4.38203	2.57261	0.693147	6.96035	2.30258	15.3274
Ireland	2010	11911	10067	15.4815	80	13	2	1085	10	4560305	9.38522	9.21702	4.38203	2.56495	0.693147	6.98934	2.30258	15.3329
Ireland	2011	11550	9755	15.5411	75	12.8	2	1140	10	4576752	9.35444	9.18554	4.31749	2.54944	0.693147	7.03878	2.30258	15.3365
Ireland	2012	12099	10219	15.5385	69	12.7	2	1161	10	4586833	9.40088	9.232	4.23411	2.5416	0.693147	7.05704	2.30258	15.3387
Ireland	2013	11725	10372	11.5394	72	12.2	2	1145	10	4598312	9.36948	9.24687	4.27667	2.50144	0.693147	7.04316	2.30258	15.3412
Ireland	2014	12628	11521	8.76623	74	11.8	2	1146	10	4617203	9.44367	9.35193	4.30407	2.4681	0.693147	7.04403	2.30258	15.3453
Ireland	2015	13275	11955	9.9435	75	11.3	2	1121	9	4676685	9.49364	9.3889	4.31749	2.4248	0.693147	7.02198	2.19723	15.3581
Italy	2000	100292	77473	22.7526	46	27.1	3	1416	18	56900000	11.5158	11.2577	3.82864	3.29953	1.09861	7.25559	2.89037	17.8575
Italy	2001	103772	78056	24.7813	55	26.7	3	1416	18	57000000	11.5499	11.2652	4.00733	3.28466	1.09861	7.25559	2.89037	17.8581
Italy	2002	105848	80382	24.059	52	26.8	3	1416	18	57100000	11.5698	11.2945	3.95124	3.2884	1.09861	7.25559	2.89037	17.8596
Italy	2003	110025	79099	28.1082	53	26.1	3	1416	18	57300000	11.6085	11.2785	3.97029	3.26193	1.09861	7.25559	2.89037	17.864
Italy	2004	114054	81515	28.5295	48	25.2	3	1416	18	57700000	11.6444	11.3085	3.8712	3.22684	1.09861	7.25559	2.89037	17.8705
Italy	2005	117705	85317	27.5163	50	24.4	3	1416	18	58000000	11.6759	11.3541	3.91202	3.19458	1.09861	7.25559	2.89037	17.8754
Italy	2006	122122	92992	23.8532	49	23.2	3	1416	18	58100000	11.7128	11.4403	3.89182	3.14415	1.09861	7.25559	2.89037	17.8784
Italy	2007	124980	95623	23.4894	52	22.3	3	1391	18	58400000	11.7359	11.4682	3.95124	3.10459	1.09861	7.23778	2.89037	17.8835
Italy	2008	127308	93698	26.4005	48	21.4	3	1367	18	58800000	11.7544	11.4478	3.8712	3.06339	1.09861	7.22037	2.89037	17.8901
Italy	2009	126337	86544	31.4975	43	22	3	1351	18	59100000	11.7467	11.3684	3.7612	3.09104	1.09861	7.2086	2.89037	17.8947
Italy	2010	130761	97586	25.3707	39	21.8	3	1318	18	59300000	11.7811	11.4885	3.66356	3.08191	1.09861	7.18387	2.89037	17.8977
Italy	2011	139468	98650	29.2669	39	21.2	3	1305	18	59400000	11.8456	11.4993	3.66356	3.054	1.09861	7.17396	2.89037	17.8995
Italy	2012	134560	96170	28.53	42	21.6	3	1300	18	59500000	11.8098	11.4739	3.73767	3.07269	1.09861	7.17012	2.89037	17.9021
Italy	2013	133986	93921	29.9024	43	21.1	3	1180	18	60200000	11.8055	11.4502	3.7612	3.04927	1.09861	7.07327	2.89037	17.9137
Italy	2014	135376	97071	28.2953	43	20.8	3	1160	18	60800000	11.8158	11.4832	3.7612	3.03495	1.09861	7.05618	2.89037	17.9229
Italy	2015	136127	101034	25.7796	44	20.6	3	1145	18	60700000	11.8213	11.5232	3.78419	3.02529	1.09861	7.04316	2.89037	17.922
Latvia	2000	711	599	15.7525	34	30.5	5	1652	12	2367629	6.56667	6.39526	3.52636	3.41773	1.60944	7.40974	2.48491	14.6774
Latvia	2001	789	626	20.6591	34	30.1	5	1652	12	2337050	6.67077	6.43935	3.52636	3.40453	1.60944	7.40974	2.48491	14.6644
Latvia	2002	843	661	21.5896	37	29.8	5	1652	12	2310096	6.73697	6.49375	3.61092	3.39451	1.60944	7.40974	2.48491	14.6528
Latvia	2003	918	720	21.5686	38	30.4	5	1652	12	2288026	6.8222	6.57925	3.63759	3.41444	1.60944	7.40974	2.48491	14.6432
Latvia	2004	1010	779	22.8713	40	30	5	1652	12	2263223	6.91771	6.65801	3.68888	3.4012	1.60944	7.40974	2.48491	14.6323
Latvia	2005	1190	1011	15.042	42	29.5	5	1652	12	2238911	7.08171	6.91869	3.73767	3.38439	1.60944	7.40974	2.48491	14.6215
Latvia	2006	1548	1374	11.2403	47	29	5	1652	12	2218407	7.34472	7.22548	3.85015	3.3673	1.60944	7.40974	2.48491	14.6123
Latvia	2007	1942	1733	10.7621	48	27.5	5	1500	12	2200291	7.57147	7.45761	3.8712	3.31419	1.60944	7.31322	2.48491	14.6041
Latvia	2008	2069	1538	25.6646	50	26.5	6	1104	12	2177309	7.63482	7.33824	3.91202	3.27714	1.79176	7.00669	2.48491	14.5936
Latvia	2009	1913	1109	42.0282	45	27.1	6	979	12	2141677	7.55643	7.01121	3.80666	3.29953	1.79176	6.88653	2.48491	14.5771
Latvia	2010	1841	1202	34.7094	43	27.3	6	871	12	2097591	7.51806	7.09174	3.7612	3.30689	1.79176	6.76964	2.48491	14.5563
Latvia	2011	2032	1374	32.3819	42	26.5	6	882	11	2059761	7.61678	7.22548	3.73767	3.27714	1.79176	6.78219	2.3979	14.5381
Latvia	2012	2068	1570	24.0812	49	26.1	6	890	11	2034376	7.63434	7.35883	3.89182	3.26193	1.79176	6.79122	2.3979	14.5257
Latvia	2013	2213	1690	23.6331	53	25.5	6	839	11	2012726	7.70211	7.43248	3.97029	3.23868	1.79176	6.73221	2.3979	14.515
Latvia	2014	2207	1787	19.0304	55	24.7	5	812	11	1993694	7.69939	7.48829	4.00733	3.2068	1.60944	6.6995	2.3979	14.5055
Latvia	2015	2287	1876	17.9711	56	23.6	5	801	11	1977611	7.735	7.5369	4.02535	3.16125	1.60944	6.68586	2.3979	14.4974
Lithuania	2000	1347	939	30.2895	41	33.7	5	1240	10.8889	3499393	7.20564	6.84481	3.71357	3.5175	1.60944	7.12287	2.38774	15.0681
Lithuania	2001	1488	989	33.535	48	33.3	5	1301.67	10.8889	3470816	7.30519	6.89669	3.8712	3.50556	1.60944	7.1714	2.38774	15.0599
Lithuania	2002	1650	1111	32.6667	48	32.8	5	1353.67	11	3443159	7.40853	7.01302	3.8712	3.49043	1.60944	7.21057	2.3979	15.0519
Lithuania	2003	1792	1111	38.0022	47	32	5	1262.67	11	3415042	7.49109	7.01302	3.85015	3.46574	1.60944	7.14098	2.3979	15.0437
Lithuania	2004	2033	1175	42.2036	46	31.7	5	1167	11	3377007	7.61727	7.06902	3.82864	3.45632	1.60944	7.06219	2.3979	15.0325
Lithuania	2005	2325	1488	36	48	31.1	5	1112	10.6667	3322407	7.75147	7.30519	3.8712	3.43721	1.60944	7.01392	2.36712	15.0162
Lithuania	2006	2711	1826	32.6448	48	30.6	5	1441	11	3270000	7.90507	7.50988	3.8712	3.421	1.60944	7.27309	2.3979	15.0003
Lithuania	2007	3261	2330	28.5495	48	29.7	5	1352	11	3231317	8.08979	7.75362	3.8712	3.39115	1.60944	7.20934	2.3979	14.9884
Lithuania	2008	3641	2593	28.7833	46	29.1	5	1268	11	3198204	8.20001	7.86057	3.82864	3.37074	1.60944	7.1452	2.3979	14.9781
Lithuania	2009	3258	1961	39.8097	49	29.6	5	1168	11	3162901	8.08887	7.58121	3.89182	3.38777	1.60944	7.06305	2.3979	14.967
Lithuania	2010	3475	2180	37.2662	50	29.7	5	1065	11	3097172	8.15335	7.68708	3.91202	3.39115	1.60944	6.97073	2.3979	14.946
Lithuania	2011	3465	2444	29.4661	48	29	5	1103	10	3028264	8.15047	7.80139	3.8712	3.3673	1.60944	7.00579	2.30258	14.9235
Lithuania	2012	3638	2521	30.7037	54	28.5	5	1078	9	2987657	8.19919	7.83241	3.98898	3.3499	1.60944	6.98286	2.19723	14.91
Lithuania	2013	3686	2611	29.1644	57	28	5	1023	8	2957635	8.2123	7.86749	4.04305	3.33221	1.60944	6.93049	2.07944	14.8999
Lithuania	2014	3816	2764	27.5681	58	27.1	5	814	9	2932308	8.24696	7.92443	4.06044	3.29953	1.60944	6.70196	2.19723	14.8913
Lithuania	2015	3925	2888	26.4204	59	25.8	5	800	9	2904872	8.27512	7.96832	4.07754	3.25038	1.60944	6.68461	2.19723	14.8819
Luxembourg	2000	1449	1234	14.8378	86	9.8	4	1672	7	436306	7.27863	7.11802	4.45435	2.28238	1.38629	7.42178	1.94591	12.9861
Luxembourg	2001	1537	1314	14.5088	87	9.8	4	1672	7	441530	7.33759	7.18083	4.46591	2.28238	1.38629	7.42178	1.94591	12.998
Luxembourg	2002	1584	1383	12.6894	90.0001	9.8	4	1672	7	446190	7.36771	7.23201	4.49981	2.28238	1.38629	7.42178	1.94591	13.0085
Luxembourg	2003	1677	1467	12.5224	87	9.8	4	1672	7	451622	7.42476	7.29098	4.46591	2.28238	1.38629	7.42178	1.94591	13.0206
Luxembourg	2004	1852	1662	10.2592	84	9.8	4	1672	7	458080	7.52402	7.41578	4.43082	2.28238	1.38629	7.42178	1.94591	13.0348
Luxembourg	2005	2039	1863	8.63168	85	9.9	4	1672	7	465143	7.62021	7.52994	4.44265	2.29254	1.38629	7.42178	1.94591	13.0501
Luxembourg	2006	2136	1959	8.28652	86	10	4	1672	7	472645	7.66669	7.58019	4.45435	2.30258	1.38629	7.42178	1.94591	13.0661
Luxembourg	2007	2410	2156	10.5394	84	9.4	4	1672	7	479980	7.78738	7.67601	4.43082	2.24071	1.38629	7.42178	1.94591	13.0815
Luxembourg	2008	2682	2351	12.3415	82.9999	8.5	4	1566	7	488649	7.89432	7.7626	4.41884	2.14007	1.38629	7.35628	1.94591	13.0994
Luxembourg	2009	2643	2419	8.47522	82	8.8	4	1715	7	497773	7.87967	7.79111	4.40672	2.17475	1.38629	7.44717	1.94591	13.1179
Luxembourg	2010	2667	2600	2.51219	85	8.4	4	1708	7	506966	7.88871	7.86327	4.44265	2.12823	1.38629	7.44308	1.94591	13.1362
Luxembourg	2011	3019	2879	4.6373	85	8.2	4	1695	7	518347	8.01268	7.9652	4.44265	2.10413	1.38629	7.43544	1.94591	13.1584
Luxembourg	2012	3301	3164	4.15026	80	8.2	4	1581	7	530938	8.10198	8.05959	4.38203	2.10413	1.38629	7.36581	1.94591	13.1824
Luxembourg	2013	3544	3429	3.24492	80	8	4	1518	7	543345	8.17301	8.14002	4.38203	2.07944	1.38629	7.32515	1.94591	13.2055
Luxembourg	2014	3823	3732	2.38033	82	8.1	4	1473	7	556321	8.24879	8.2247	4.40672	2.09186	1.38629	7.29506	1.94591	13.2291
Luxembourg	2015	3634	3432	5.55861	85	8.3	4	1420	7	569606	8.19809	8.1409	4.44265	2.11626	1.38629	7.25841	1.94591	13.2527
Malta	2000	283	236	16.6078	72	27.1	7	1008	9	390077	5.64545	5.46383	4.27667	3.29953	1.94591	6.91572	2.19723	12.8741
Malta	2001	313	259	17.2524	71	27.3	7	1008	9	393014	5.7462	5.55683	4.26268	3.30689	1.94591	6.91572	2.19723	12.8816
Malta	2002	324	273	15.7407	70	27.3	7	1008	9	395972	5.78074	5.60947	4.2485	3.30689	1.94591	6.91572	2.19723	12.8891
Malta	2003	340	288	15.2941	69	26.7	7	1008	9	398595	5.82895	5.66296	4.23411	3.28466	1.94591	6.91572	2.19723	12.8957
Malta	2004	416	333	19.9519	68	26.7	7	1008	9	401274	6.03068	5.80814	4.21951	3.28466	1.94591	6.91572	2.19723	12.9024
Malta	2005	438	397	9.36073	66	26.9	7	1008	9	403850	6.08222	5.98394	4.18965	3.29213	1.94591	6.91572	2.19723	12.9088
Malta	2006	455	410	9.89011	64	27.2	7	1008	9	405307	6.1203	6.01616	4.15888	3.30322	1.94591	6.91572	2.19723	12.9124
Malta	2007	482	420	12.8631	58	26.4	7	1008	9	406728	6.17794	6.04026	4.06044	3.27336	1.94591	6.91572	2.19723	12.9159
Malta	2008	521	458	12.0921	58	25.8	7	1008	9	409381	6.25575	6.12687	4.06044	3.25038	1.94591	6.91572	2.19723	12.9224
Malta	2009	510	457	10.3922	52	25.9	7	1008	9	412462	6.23441	6.12468	3.95124	3.25424	1.94591	6.91572	2.19723	12.9299
Malta	2010	785	477	39.2357	56	26	7	1008	9	414488	6.66568	6.16752	4.02535	3.2581	1.94591	6.91572	2.19723	12.9348
Malta	2011	882	520	41.0431	56	25.8	7	1008	9	416274	6.78219	6.25383	4.02535	3.25038	1.94591	6.91572	2.19723	12.9391
Malta	2012	938	540	42.4307	57	25.3	7	1008	9	419450	6.84375	6.29157	4.04305	3.2308	1.94591	6.91572	2.19723	12.9467
Malta	2013	992	582	41.3307	56	24.3	7	1008	9	423369	6.89972	6.36647	4.02535	3.19048	1.94591	6.91572	2.19723	12.956
Malta	2014	1063	642	39.6049	55	24	7	989	9	427368	6.96885	6.46459	4.00733	3.17805	1.94591	6.89669	2.19723	12.9654
Malta	2015	883	684	22.5368	60	24.3	7	970	9	431879	6.78333	6.52796	4.09435	3.19048	1.94591	6.8773	2.19723	12.9759
Netherlands	2000	31617	28849	8.75478	89	13.1	5	1142	6	15900000	10.3615	10.2698	4.48864	2.57261	1.60944	7.04054	1.79176	16.5834
Netherlands	2001	35283	32509	7.86214	88	13.1	5	1142	6	16000000	10.4712	10.3893	4.47734	2.57261	1.60944	7.04054	1.79176	16.591
Netherlands	2002	35871	33493	6.62931	90.0001	13.2	5	1142	6	16100000	10.4877	10.4191	4.49981	2.58022	1.60944	7.04054	1.79176	16.5974
Netherlands	2003	36987	34754	6.03726	89	12.7	5	1142	6	16200000	10.5183	10.456	4.48864	2.5416	1.60944	7.04054	1.79176	16.6021
Netherlands	2004	37051	35811	3.34674	87	12.5	5	1142	6	16300000	10.5201	10.486	4.46591	2.52573	1.60944	7.04054	1.79176	16.6056
Netherlands	2005	38014	36950	2.79897	86	12	5	1142	6	16300000	10.5457	10.5173	4.45435	2.48491	1.60944	7.04054	1.79176	16.6079
Netherlands	2006	40838	39888	2.32627	87	10.9	5	1142	6	16300000	10.6174	10.5938	4.46591	2.38876	1.60944	7.04054	1.79176	16.6095
Netherlands	2007	42943	42873	0.163007	90.0001	10.1	5	1115	6	16400000	10.6676	10.666	4.49981	2.31254	1.60944	7.01661	1.79176	16.6117
Netherlands	2008	44850	43221	3.63211	89	9.6	5	1096	6	16400000	10.7111	10.6741	4.48864	2.26176	1.60944	6.99942	1.79176	16.6156
Netherlands	2009	43934	40086	8.75859	89	10.2	5	1092	6	16500000	10.6904	10.5988	4.48864	2.32239	1.60944	6.99577	1.79176	16.6207
Netherlands	2010	44847	42654	4.88996	88	10	5	988	6	16600000	10.711	10.6609	4.47734	2.30258	1.60944	6.89568	1.79176	16.6258
Netherlands	2011	46173	41610	9.8824	89	9.8	5	987	6	16700000	10.7402	10.6361	4.48864	2.28238	1.60944	6.89467	1.79176	16.6305
Netherlands	2012	45971	41699	9.29282	84	9.5	5	1013	6	16800000	10.7358	10.6382	4.43082	2.25129	1.60944	6.92067	1.79176	16.6342
Netherlands	2013	47166	42424	10.0539	82.9999	9.1	4	1002	6	16800000	10.7614	10.6555	4.41884	2.20827	1.38629	6.90975	1.79176	16.6371
Netherlands	2014	47050	42708	9.22848	82.9999	9.2	4	989	6	16900000	10.759	10.6621	4.41884	2.2192	1.38629	6.89669	1.79176	16.6408
Netherlands	2015	48751	44879	7.9424	84	9	4	975	6	16900000	10.7945	10.7117	4.43082	2.19723	1.38629	6.88244	1.79176	16.6452
Poland	2000	15483	12877	16.8314	41	27.6	4	1045	17	38300000	9.6475	9.4632	3.71357	3.31782	1.38629	6.95177	2.83321	17.4599
Poland	2001	18184	14381	20.914	41	27.7	4	1045	17	38200000	9.8083	9.57366	3.71357	3.32143	1.38629	6.95177	2.83321	17.4596
Poland	2002	18436	15066	18.2794	40	27.7	4	1045	17	38200000	9.82206	9.6202	3.68888	3.32143	1.38629	6.95177	2.83321	17.4591
Poland	2003	16593	13686	17.5194	36	27.7	4	1045	17	38200000	9.71674	9.52413	3.58352	3.32143	1.38629	6.95177	2.83321	17.4585
Poland	2004	17610	14633	16.9052	35	27.4	4	1045	17	38200000	9.77622	9.59103	3.55535	3.31054	1.38629	6.95177	2.83321	17.4579
Poland	2005	20753	18837	9.2324	34	27.1	4	1045	17	38200000	9.94045	9.84358	3.52636	3.29953	1.38629	6.95177	2.83321	17.4574
Poland	2006	23337	22127	5.1849	37	26.8	4	1045	17	38100000	10.0578	10.0045	3.61092	3.2884	1.38629	6.95177	2.83321	17.4568
Poland	2007	26434	25923	1.93312	42	26	4	1018	17	38100000	10.1824	10.1629	3.73767	3.2581	1.38629	6.92559	2.83321	17.4563
Poland	2008	31847	29103	8.6162	46	25.3	4	1003	17	38100000	10.3687	10.2786	3.82864	3.2308	1.38629	6.91075	2.83321	17.4564
Poland	2009	27041	23056	14.7369	50	25.9	4	1022	17	38200000	10.2051	10.0457	3.91202	3.25424	1.38629	6.92952	2.83321	17.4571
Poland	2010	34601	27466	20.6208	53	25.4	4	992	17	38000000	10.4516	10.2207	3.97029	3.23475	1.38629	6.89972	2.83321	17.4542
Poland	2011	37512	29764	20.6547	55	25	4	956	17	38100000	10.5324	10.3011	4.00733	3.21888	1.38629	6.86276	2.83321	17.4548
Poland	2012	38013	27783	26.9118	58	24.4	4	1068	15	38100000	10.5457	10.2322	4.06044	3.19458	1.38629	6.97354	2.70805	17.4548
Poland	2013	37725	27780	26.3618	60	23.8	4	1060	15	38000000	10.5381	10.2321	4.09435	3.16969	1.38629	6.96602	2.70805	17.4541
Poland	2014	39032	29317	24.8898	61	23.5	4	1034	14	38000000	10.5721	10.2859	4.11087	3.157	1.38629	6.94119	2.63906	17.4534
Poland	2015	39840	30075	24.5105	63	23.3	4	1025	14	38000000	10.5926	10.3115	4.14314	3.14845	1.38629	6.93245	2.63906	17.4527
Portugal	2000	10084	9734	3.47084	64	22.7	4	990.333	15.3333	10300000	9.21871	9.18338	4.15888	3.12236	1.38629	6.89804	2.73003	16.1467
Portugal	2001	10583	10021	5.3104	63	22.6	4	966	15	10400000	9.267	9.21244	4.14314	3.11795	1.38629	6.87316	2.70805	16.1537
Portugal	2002	11350	10668	6.00881	63	22.7	4	945	14.6667	10400000	9.33697	9.275	4.14314	3.12236	1.38629	6.85118	2.68558	16.1592
Portugal	2003	11791	11076	6.06395	66	22.2	4	930.333	14.3333	10500000	9.37509	9.31254	4.18965	3.10009	1.38629	6.83554	2.66259	16.163
Portugal	2004	12410	11569	6.77679	63	21.7	4	1016	16	10500000	9.42626	9.35608	4.14314	3.07731	1.38629	6.92363	2.77259	16.1653
Portugal	2005	13450	13001	3.33829	65	21.2	4	1016	16	10500000	9.50673	9.47278	4.17439	3.054	1.38629	6.92363	2.77259	16.1672
Portugal	2006	14598	13764	5.71311	66	20.1	4	1016	16	10500000	9.58864	9.52981	4.18965	3.00072	1.38629	6.92363	2.77259	16.169
Portugal	2007	15447	14333	7.21176	65	19.2	4	991	15	10500000	9.64517	9.57032	4.17439	2.95491	1.38629	6.89872	2.70805	16.171
Portugal	2008	15775	14424	8.56418	61	18.7	4	964	15	10600000	9.66618	9.57665	4.11087	2.92852	1.38629	6.87109	2.70805	16.1724
Portugal	2009	14882	11971	19.5605	58	19.5	4	943	15	10600000	9.60791	9.39024	4.06044	2.97041	1.38629	6.84907	2.70805	16.1734
Portugal	2010	15574	13527	13.1437	60	19.2	4	928	14	10600000	9.65336	9.51244	4.09435	2.95491	1.38629	6.83303	2.63906	16.1738
Portugal	2011	16461	14265	13.3406	61	19.4	4	920	14	10600000	9.70875	9.56556	4.11087	2.96527	1.38629	6.82437	2.63906	16.1723
Portugal	2012	16581	13995	15.5962	63	19.4	4	914	14	10500000	9.71601	9.54646	4.14314	2.96527	1.38629	6.81783	2.63906	16.1683
Portugal	2013	16288	13710	15.8276	62	19	4	912	11	10500000	9.69818	9.52588	4.12713	2.94444	1.38629	6.81564	2.3979	16.1628
Portugal	2014	16914	14682	13.1962	63	18.7	4	941	13	10400000	9.7359	9.59438	4.14314	2.92852	1.38629	6.84694	2.56495	16.1574
Portugal	2015	17357	15368	11.4593	64	17.6	4	925	13	10400000	9.76175	9.64004	4.15888	2.8679	1.38629	6.82979	2.56495	16.1533
Romania	2000	4510	2633	41.6186	29	34.4	9	1851.56	18	22400000	8.41405	7.87588	3.3673	3.53806	2.19723	7.52378	2.89037	16.9265
Romania	2001	5545	2830	48.963	28	33.7	9	1947.11	18	22100000	8.62065	7.94803	3.33221	3.5175	2.19723	7.5741	2.89037	16.9125
Romania	2002	5696	3449	39.4487	26	33.5	9	2024.33	18	21700000	8.64752	8.14584	3.2581	3.51154	2.19723	7.613	2.89037	16.8942
Romania	2003	6232	3781	39.3293	28	33.6	6	1785.33	13	21600000	8.73745	8.23774	3.33221	3.51453	1.79176	7.48736	2.56495	16.887
Romania	2004	7388	4075	44.843	29	32.5	6	1634.33	13	21500000	8.90761	8.31263	3.3673	3.48124	1.79176	7.39899	2.56495	16.8813
Romania	2005	9826	6439	34.4698	30	32.2	6	1519.33	13	21300000	9.19279	8.77013	3.4012	3.47197	1.79176	7.32603	2.56495	16.8751
Romania	2006	12338	7741	37.2589	31	31.4	15	2401	28	21200000	9.42044	8.95429	3.43399	3.44681	2.70805	7.78364	3.33221	16.8692
Romania	2007	15769	10079	36.0835	37	30.2	6	1921	13	20900000	9.6658	9.21821	3.61092	3.40784	1.79176	7.5606	2.56495	16.8544
Romania	2008	17601	11036	37.299	38	29.4	6	1751	13	20500000	9.77571	9.30892	3.63759	3.381	1.79176	7.46794	2.56495	16.8378
Romania	2009	15482	7852	49.283	38	29.4	6	1684	13	20400000	9.64743	8.96852	3.63759	3.381	1.79176	7.42893	2.56495	16.8295
Romania	2010	16164	9494	41.2645	37	29.8	6	1468	13	20200000	9.69054	9.15841	3.61092	3.39451	1.79176	7.29166	2.56495	16.8235
Romania	2011	18193	11412	37.2726	36	29.6	6	1406	13	20100000	9.80879	9.34242	3.58352	3.38777	1.79176	7.2485	2.56495	16.8186
Romania	2012	17913	11003	38.5753	44	29.1	6	1695	13	20100000	9.79328	9.30592	3.78419	3.37074	1.79176	7.43544	2.56495	16.8141
Romania	2013	19133	11710	38.7968	43	28.4	6	1632	13	20000000	9.85917	9.3682	3.7612	3.34639	1.79176	7.39756	2.56495	16.8104
Romania	2014	20116	11496	42.8515	43	28.1	6	1552	13	19900000	9.90927	9.34975	3.7612	3.33577	1.79176	7.3473	2.56495	16.8067
Romania	2015	20599	12939	37.1863	46	28	6	1495	13	19800000	9.933	9.468	3.82864	3.33221	1.79176	7.30988	2.56495	16.802
Slovakia	2000	2974	2168	27.1015	35	18.9	5	1361.56	21.3333	1988916	7.99766	7.68156	3.55535	2.93916	1.60944	7.21638	3.06027	14.5031
Slovakia	2001	3361	2454	26.986	37	18.8	5	1287.33	21.3333	1992100	8.11999	7.80548	3.61092	2.93386	1.60944	7.16033	3.06027	14.5047
Slovakia	2002	3600	2582	28.2778	37	18.6	5	1153	22	1994493	8.18869	7.85632	3.61092	2.92316	1.60944	7.05012	3.09104	14.5059
Slovakia	2003	3827	3031	20.7996	37	26.7	5	1268	22	1995690	8.24984	8.01665	3.61092	3.28466	1.60944	7.1452	3.09104	14.5065
Slovakia	2004	4598	3507	23.7277	40	26.5	5	1377.67	22	1997087	8.43338	8.16252	3.68888	3.27714	1.60944	7.22815	3.09104	14.5072
Slovakia	2005	4866	3880	20.2631	43	26	5	1525	20	2000484	8.49003	8.26359	3.7612	3.2581	1.60944	7.32975	2.99573	14.5089
Slovakia	2006	5622	4104	27.0011	47	25.8	5	1182	22	2006897	8.63444	8.31972	3.85015	3.25038	1.60944	7.07496	3.09104	14.5121
Slovakia	2007	6003	4147	30.9179	49	24.7	5	1155	22	2018167	8.70002	8.33014	3.89182	3.2068	1.60944	7.05186	3.09104	14.5177
Slovakia	2008	6585	4621	29.8254	50	24	5	1122	22	2021399	8.79255	8.43837	3.91202	3.17805	1.60944	7.02287	3.09104	14.5193
Slovakia	2009	6615	4221	36.1905	45	24.6	5	1527	22	2039674	8.7971	8.34783	3.80666	3.20275	1.60944	7.33106	3.09104	14.5283
Slovakia	2010	6247	4182	33.0559	43	24.3	5	1484	22	2048666	8.73986	8.33854	3.7612	3.19048	1.60944	7.3025	3.09104	14.5327
Slovakia	2011	6570	4711	28.2953	40	24.1	5	1564	16	2052770	8.79027	8.45766	3.68888	3.18221	1.60944	7.355	2.77259	14.5347
Slovakia	2012	6960	4328	37.8161	46	23.6	5	1593	16	2057085	8.84793	8.37286	3.82864	3.16125	1.60944	7.37337	2.77259	14.5368
Slovakia	2013	7048	4696	33.3712	47	23.1	5	1567	16	2059967	8.8605	8.45447	3.85015	3.13983	1.60944	7.35692	2.77259	14.5382
Slovakia	2014	7227	5021	30.5244	50	23.5	5	1488	16	2062027	8.88558	8.52138	3.91202	3.157	1.60944	7.30519	2.77259	14.5392
Slovakia	2015	7677	5420	29.3995	51	23.3	5	1505	16	2063471	8.94598	8.59785	3.93183	3.14845	1.60944	7.31655	2.77259	14.5399
Slovenia	2000	1657	1599	3.5003	55	27.1	7	1151.67	20.5556	5388619	7.41276	7.37713	4.00733	3.29953	1.94591	7.04896	3.02313	15.4998
Slovenia	2001	1817	1718	5.44854	52	26.7	7	1148.78	20.5556	5378931	7.50494	7.44892	3.95124	3.28466	1.94591	7.04645	3.02313	15.498
Slovenia	2002	2084	1982	4.89443	60	26.6	7	1180	21	5376777	7.64205	7.59186	4.09435	3.28091	1.94591	7.07327	3.04452	15.4976
Slovenia	2003	2273	2140	5.8513	59	22.2	7	1190.33	21	5373552	7.72886	7.66856	4.07754	3.10009	1.94591	7.08199	3.04452	15.497
Slovenia	2004	2450	2311	5.67347	60	21.9	7	1190.67	21	5372482	7.80384	7.74544	4.09435	3.08649	1.94591	7.08227	3.04452	15.4968
Slovenia	2005	2610	2472	5.28736	61	21.3	7	1063.33	19.6667	5373014	7.86711	7.81278	4.11087	3.05871	1.94591	6.96916	2.97892	15.4969
Slovenia	2006	2783	2647	4.88681	64	20.2	7	1201	21	5373014	7.93128	7.88118	4.15888	3.00568	1.94591	7.09091	3.04452	15.4969
Slovenia	2007	3132	2923	6.67305	66	19.3	7	1182	21	5374629	8.04943	7.98037	4.18965	2.9601	1.94591	7.07496	3.04452	15.4972
Slovenia	2008	3476	3165	8.94707	67	18.4	7	1157	21	5379470	8.15364	8.05991	4.20469	2.91235	1.94591	7.05359	3.04452	15.4981
Slovenia	2009	3352	2991	10.7697	66	19.5	7	1232	21	5386467	8.11731	8.00336	4.18965	2.97041	1.94591	7.11639	3.04452	15.4994
Slovenia	2010	3234	2926	9.52381	64	19.4	7	1183	21	5391318	8.08148	7.98139	4.15888	2.96527	1.94591	7.07581	3.04452	15.5003
Slovenia	2011	3179	2995	5.78798	59	19.2	7	775	17	5398331	8.06432	8.0047	4.07754	2.95491	1.94591	6.65286	2.83321	15.5016
Slovenia	2012	3165	2888	8.75198	61	19.2	7	784	15	5407513	8.05991	7.96832	4.11087	2.95491	1.94591	6.66441	2.70805	15.5033
Slovenia	2013	3209	3046	5.07946	57	18.6	7	840	14	5413467	8.07371	8.02159	4.04305	2.92316	1.94591	6.7334	2.63906	15.5044
Slovenia	2014	3411	3155	7.50513	58	18.5	7	838	14	5418880	8.13476	8.05674	4.06044	2.91777	1.94591	6.73102	2.63906	15.5054
Slovenia	2015	3406	3219	5.49031	60	18.2	7	830	14	5423761	8.13329	8.07683	4.09435	2.90142	1.94591	6.72143	2.63906	15.5063
Spain	2000	40777	38159	6.42029	70	22.7	4.88889	1309.56	10	40600000	10.6159	10.5495	4.2485	3.12236	1.58696	7.17744	2.30258	17.5185
Spain	2001	43421	39831	8.26789	70	22.4	4.88889	1299	10	40800000	10.6787	10.5924	4.2485	3.10906	1.58696	7.16935	2.30258	17.5254
Spain	2002	46065	41648	9.58862	71	22.4	5	1254.33	10	41400000	10.7378	10.637	4.26268	3.10906	1.60944	7.13436	2.30258	17.5396
Spain	2003	49347	46030	6.72179	69	18.4	5	1248.67	10	42200000	10.8066	10.7371	4.23411	2.91235	1.60944	7.12983	2.30258	17.5576
Spain	2004	53483	50795	5.0259	71	18.2	5	1284.67	10	42900000	10.8871	10.8356	4.26268	2.90142	1.60944	7.15826	2.30258	17.5749
Spain	2005	58591	58213	0.64515	70	17.6	4.66667	1337	10	43700000	10.9783	10.9719	4.2485	2.8679	1.54044	7.19818	2.30258	17.5918
Spain	2006	64105	63273	1.29787	68	17.3	5	1307	10	44400000	11.0683	11.0552	4.21951	2.85071	1.60944	7.17549	2.30258	17.6087
Spain	2007	68461	61713	9.85671	67	16.8	5	1253	10	45200000	11.134	11.0302	4.20469	2.82138	1.60944	7.1333	2.30258	17.6272
Spain	2008	69506	54280	21.906	65	16	5	1203	10	46000000	11.1492	10.9019	4.17439	2.77259	1.60944	7.09257	2.30258	17.6432
Spain	2009	65143	42669	34.4995	61	16.8	5	1290	10	46400000	11.0843	10.6612	4.11087	2.82138	1.60944	7.1624	2.30258	17.652
Spain	2010	63444	57649	9.13404	61	16.4	5	1361	10	46600000	11.0579	10.9621	4.11087	2.79728	1.60944	7.21597	2.30258	17.6566
Spain	2011	64526	55904	13.3621	62	16	4	1360	10	46700000	11.0748	10.9314	4.12713	2.77259	1.38629	7.21524	2.30258	17.6602
Spain	2012	62761	56652	9.73375	65	15.5	4	1359	10	46800000	11.0471	10.9447	4.17439	2.74084	1.38629	7.2145	2.30258	17.6608
Spain	2013	68926	60951	11.5704	59	15	4	1359	9	46600000	11.1408	11.0178	4.07754	2.70805	1.38629	7.2145	2.19723	17.6575
Spain	2014	69400	63643	8.29539	60	14.6	4	1359	9	46500000	11.1476	11.061	4.09435	2.68102	1.38629	7.2145	2.19723	17.6546
Spain	2015	71092	68589	3.52079	58	14.1	4	1400	9	46400000	11.1717	11.1359	4.06044	2.64617	1.38629	7.24423	2.19723	17.6538
Sweden	2000	24469	23073	5.70518	94	19.2	3	754.111	6	8871902	10.1052	10.0464	4.54329	2.95491	1.09861	6.62554	1.79176	15.9984
Sweden	2001	23490	22110	5.87484	90.0001	19.1	3	737.333	6	8895895	10.0643	10.0038	4.49981	2.94969	1.09861	6.60304	1.79176	16.0011
Sweden	2002	24947	23545	5.61991	92.9999	19	3	708.333	6	8925298	10.1245	10.0667	4.5326	2.94444	1.09861	6.56291	1.79176	16.0044
Sweden	2003	25913	24676	4.77367	92.9999	18.6	3	738	6	8958385	10.1625	10.1136	4.5326	2.92316	1.09861	6.60394	1.79176	16.0081
Sweden	2004	26834	25642	4.44213	92.0001	18.1	3	761.333	6	8993378	10.1974	10.152	4.52179	2.89591	1.09861	6.63507	1.79176	16.012
Sweden	2005	27937	26786	4.11998	92.0001	17.5	3	784	6	9029439	10.2377	10.1956	4.52179	2.8622	1.09861	6.66441	1.79176	16.016
Sweden	2006	30002	28465	5.12299	92.0001	16.2	3	717	6	9080145	10.309	10.2564	4.52179	2.78501	1.09861	6.57508	1.79176	16.0216
Sweden	2007	31794	30550	3.91269	92.9999	15.6	3	711	6	9148499	10.367	10.3271	4.5326	2.74727	1.09861	6.56667	1.79176	16.0291
Sweden	2008	31830	30941	2.79296	92.9999	14.9	3	697	6	9219214	10.3682	10.3398	4.5326	2.70136	1.09861	6.54678	1.79176	16.0368
Sweden	2009	28758	28199	1.94381	92.0001	15.4	3	806	6	9298844	10.2667	10.247	4.52179	2.73437	1.09861	6.69208	1.79176	16.0454
Sweden	2010	34731	33825	2.60862	92.0001	15	3	781	6	9378213	10.4554	10.429	4.52179	2.70805	1.09861	6.66057	1.79176	16.0539
Sweden	2011	37659	36631	2.72976	92.9999	14.7	3	765	6	9448811	10.5363	10.5086	4.5326	2.68785	1.09861	6.63988	1.79176	16.0614
Sweden	2012	40094	37834	5.63675	88	14.3	3	759	6	9518996	10.599	10.541	4.47734	2.66026	1.09861	6.632	1.79176	16.0688
Sweden	2013	39892	39048	2.11571	89	13.9	3	749	6	9600244	10.5939	10.5725	4.48864	2.63189	1.09861	6.61874	1.79176	16.0773
Sweden	2014	38956	38846	0.28237	87	13.6	3	742	6	9695769	10.5702	10.5674	4.46591	2.61007	1.09861	6.60935	1.79176	16.0872
Sweden	2015	39933	40501	-1.42238	89	13.2	3	735	6	9799082	10.595	10.6091	4.48864	2.58022	1.09861	6.59987	1.79176	16.0978
UK	2000	121490	106512	12.3286	87	12.7	4	1533.89	8	58900000	11.7076	11.576	4.46591	2.5416	1.38629	7.33556	2.07944	17.8912
UK	2001	125763	109188	13.1796	82.9999	12.6	4	1535.33	8	59100000	11.7422	11.6008	4.41884	2.5337	1.38629	7.3365	2.07944	17.8951
UK	2002	131319	114583	12.7445	87	12.6	4	1523.67	8	59400000	11.7854	11.649	4.46591	2.5337	1.38629	7.32888	2.07944	17.8993
UK	2003	125710	113314	9.86079	87	12.2	4	1520	8	59600000	11.7417	11.6379	4.46591	2.50144	1.38629	7.32647	2.07944	17.904
UK	2004	136941	121812	11.0478	86	12.3	4	1558	8	60000000	11.8273	11.7102	4.45435	2.5096	1.38629	7.35116	2.07944	17.9097
UK	2005	139488	123766	11.2712	86	12	4	1528	8	60400000	11.8457	11.7261	4.45435	2.48491	1.38629	7.33172	2.07944	17.9165
UK	2006	149492	130571	12.6569	86	11.1	4	1485	8	60800000	11.915	11.7797	4.45435	2.40694	1.38629	7.30317	2.07944	17.9239
UK	2007	156296	136404	12.7271	84	10.6	4	1547	8	61300000	11.9595	11.8234	4.43082	2.36085	1.38629	7.34407	2.07944	17.9317
UK	2008	137366	117292	14.6135	76.9999	10.1	4	1288	8	61800000	11.8304	11.6724	4.3438	2.31254	1.38629	7.16085	2.07944	17.9395
UK	2009	105445	91229	13.4819	76.9999	10.9	4	1135	6	62300000	11.5659	11.4211	4.3438	2.38876	1.38629	7.03439	1.79176	17.9471
UK	2010	127711	113687	10.981	76	10.7	4	1101	6	62800000	11.7575	11.6412	4.33073	2.37024	1.38629	7.00397	1.79176	17.9549
UK	2011	143514	130818	8.84652	78	10.5	4	1076	6	63300000	11.8742	11.7816	4.35671	2.35138	1.38629	6.98101	1.79176	17.9627
UK	2012	159037	143405	9.82916	74	10.1	4	1063	6	63700000	11.9769	11.8734	4.30407	2.31254	1.38629	6.96885	1.79176	17.9697
UK	2013	158717	142223	10.3921	76	9.7	4	1050	6	64100000	11.9749	11.8652	4.33073	2.27213	1.38629	6.95654	1.79176	17.9764
UK	2014	176193	157478	10.6219	78	9.6	4	1050	6	64600000	12.0793	11.967	4.35671	2.26176	1.38629	6.95654	1.79176	17.9839
UK	2015	204156	181945	10.8794	81	9.4	4	1050	6	65100000	12.2266	12.1115	4.39445	2.24071	1.38629	6.95654	1.79176	17.9919

## Sheet: CASE (2018) revised VAT gap
Country	VAT Revenues	VTTL	VAT gap	VAT gap		Country	VAT Revenues	VTTL	VAT gap	VAT gap	Difference( 2016-2015)
	Bn. EUR	Bn. EUR	Bn. EUR	%			Bn. EUR	Bn. EUR	Bn. EUR	%
Year	2015	2015	2015	2015		Year	2016	2016	2016	2016	2016
AT	26247	28529	2282	8		AT	27300	29449	2149	7.3	-0.7
BE	27578	30906	3329	10.77		BE	28722	31801	3079	9.68	-1.09
BG	4059	5117	1058	20.67		BG	4417	5110	693	13.56	-7.11
CY	1517	1690	174	10.28		CY	1664	1746	83	4.73	-5.55
CZ	12382	14903	2521	16.92		CZ	13091	15256	2165	14.19	-2.73
DE	211616	236322	24706	10.45		DE	218784	241463	22679	9.39	-1.06
DK	25493	28546	3054	10.7		DK	26519	28985	2466	8.51	-2.19
EE	1873	1999	127	6.33		EE	1974	2118	144	6.78	0.44
EL	12885	18243	5358	29.37		EL	14333	20249	5916	29.22	-0.15
ES	68601	71498	2897	4.05		ES	70591	72557	1966	2.71	-1.34
FI	18974	20379	1405	6.89		FI	19694	21401	1707	7.98	1.08
FR	151680	171547	19867	11.58		FR	154430	175326	20896	11.92	0.34
HR	5690	5941	251	4.22		HR	6016	6086	70	1.15	-3.07
HU	10669	12611	1943	15.4		HU	10587	12216	1629	13.33	-2.07
IE	11955	13375	1419	10.61		IE	12826	14436	1610	11.15	0.54
IT	101061	136814	35753	26.13		IT	102957	138945	35988	25.9	-0.23
LT	2888	3880	992	25.57		LT	3026	4009	983	24.52	-1.05
LU	3442	3523	80	2.28		LU	3416	3445	29	0.85	-1.43
LV	1876	2265	389	17.17		LV	2032	2290	258	11.27	-5.9
MT	684	708	24	3.42		MT	729	749	20	2.71	-0.71
NL	44879	49584	4705	9.49		NL	48557	50581	2024	4	-5.49
PL	30075	39727	9652	24.3		PL	30479	38483	8004	20.8	-3.5
PT	15368	17640	2272	12.88		PT	15770	17554	1784	10.16	-2.72
RO	12939	19747	6808	34.48		RO	10968	17105	6137	35.88	1.4
SE	40501	41975	1474	3.51		SE	42770	43236	465	1.08	-2.43
SI	3218	3507	289	8.24		SI	3315	3604	290	8.04	-0.2
SK	5420	7664	2243	29.27		SK	5420	7292	1872	25.68	-3.6
UK	182152	204752	22600	11.04		UK	166866	188906	22040	11.67	0.63
EU-28	1035722	1193392	157672	13.2		EU-28	1047253	1194398	147146	12.3
Median				10.7		Median				9.9

## Sheet: HMRC (2018) Tax Gap estimates
Table 1.2: Percentage tax gap by type of tax1
Tax	Type	Percentage tax gap2
		2005-06	2006-07	2007-08	2008-09	2009-10	2010-11	2011-12	2012-13	2013-14	2014-15	2015-16	2016-17	Average
Value Added Tax	Total VAT	0.125296	0.108093	0.0916132	0.125501	0.103354	0.0885282	0.0928665	0.0950244	0.100181	0.0903684	0.0844483	0.0891222	0.099533
Excise duties	Tobacco duties	0.220082	0.209026	0.17871	0.189623	0.171801	0.14168	0.129873	0.151686	0.16697	0.130097	0.166265	0.180831	0.16972
	Alcohol duties	0.0703884	0.0870117	0.11484	0.0687199	0.0923293	0.116088	0.0643473	0.0738267	0.0876683	0.110102	0.0782226	0.0731003	0.086387
	Hydrocarbon oils duties	0.0277936	0.0276248	0.0239094	0.0295698	0.0271103	0.0130371	0.00593587	0.00187899	0.00111552	0.00110424	0.00108561	0.0050231	0.0137657
	Other excise duties	0.0774549	0.0767473	0.0930519	0.0634014	0.065545	0.0628966	0.0472554	0.0463044	0.0630479	0.061022	0.0553257	0.0537956	0.0638207
	Total excise duties	0.0813849	0.0820273	0.0771801	0.073197	0.072442	0.0628519	0.0464453	0.0522165	0.0588363	0.0549059	0.0554342	0.0579651	0.0645739
Income tax, National Insurance Contributions and Capital Gains Tax	Self Assessment	0.150939	0.138916	0.147429	0.144848	0.140938	0.161286	0.16046	0.210922	0.214838	0.18395	0.183869	0.164179	0.166881
	PAYE	0.0156097	0.0145544	0.0145175	0.0126867	0.0146371	0.0163284	0.0152982	0.014898	0.0168259	0.0125805	0.0117922	0.0109364	0.0142221
	Avoidance3	n/a	n/a	n/a	n/a	n/a	n/a	n/a	n/a	n/a	n/a	n/a	n/a
	Hidden economy3	n/a	n/a	n/a	n/a	n/a	n/a	n/a	n/a	n/a	n/a	n/a	n/a
	Total personal income taxes	0.0449899	0.0427184	0.0419493	0.037602	0.0398393	0.0432602	0.0420843	0.0501747	0.053933	0.0461661	0.0454369	0.042077	0.0441859
Corporation Tax	Small businesses	0.217439	0.161901	0.135755	0.140016	0.13998	0.119538	0.0993867	0.127488	0.106848	0.108513	0.0864543	0.0878271	0.127596
	Mid-sized businesses	0.1436	0.124742	0.114467	0.122021	0.129785	0.104817	0.0873778	0.112061	0.099531	0.104771	0.0909985	0.0918263	0.1105
	Large businesses	0.0950868	0.0931395	0.0834418	0.0817524	0.0790966	0.075203	0.0536024	0.0450287	0.0504513	0.0536749	0.0530414	0.0530262	0.0680454
	Total Corporation Tax	0.124135	0.111679	0.101095	0.10428	0.104964	0.0914483	0.0719995	0.0846668	0.0800241	0.084471	0.0730389	0.0737227	0.092127
Other taxes4	Stamp duties	0.0249965	0.0257988	0.0254839	0.023176	0.0235863	0.0252584	0.0257283	0.0176291	0.0122232	0.0131469	0.0127309	0.0105456	0.0200253
	Other direct taxes	0.0349749	0.0410465	0.049114	0.0529911	0.081557	0.0680446	0.0736821	0.081103	0.0870368	0.107776	0.123875	0.125074	0.0771896
	Other indirect taxes	0.075482	0.0753212	0.0756268	0.0577294	0.0597797	0.0488849	0.0429379	0.0429865	0.0534466	0.0547498	0.054264	0.0541902	0.0579499
	Total other taxes	0.0434611	0.0434408	0.0459405	0.0443907	0.0494758	0.0433739	0.0431851	0.0416225	0.0416086	0.0436115	0.0460227	0.0445527	0.0442238
Total tax gap	Total tax gap	0.0727969	0.0661223	0.0607939	0.0652595	0.061111	0.0588835	0.0563785	0.062855	0.0661551	0.0601123	0.0574868	0.0567437	0.0620582
1 Figures for previous years have been revised.
2 Estimates are rounded to nearest 0.1%.
3 Percentage tax gap estimates for avoidance and the hidden economy are not shown as tax receipts cannot be calculated.
4 ‘Other taxes’ includes Inheritance Tax, Petroleum Revenue Tax, environmental taxes (including Landfill Tax) and Insurance Premium Tax. Note that Petroleum Revenue Tax was zero-rated from 1 January 2016.
CONTENTS
